# Supplementary material for: Dysregulation of the Amniotic PPARγ Pathway by Phthalates: Modulation of the Anti-Inflammatory Activity of PPARγ in Human Fetal Membranes
Source: Life (Basel). 2022 Apr 6;12(4):544. doi: 10.3390/life12040544 (PMC9029737; doi:10.3390/life12040544)
Supplement: Supplementary file 1 [file life-12-00544-s001.zip]

Archive with 1 entries (1 files):
- life-1597598-supplementary.pdf
